# Supplementary material for: A Case of Curative Treatment with Apatinib and Camrelizumab Following Liver Resection for Advanced Hepatocellular Carcinoma
Source: Int J Mol Sci. 2023 Aug 30;24(17):13486. doi: 10.3390/ijms241713486 (PMC10487462; doi:10.3390/ijms241713486)
Supplement: Supplementary file 1 [file ijms-24-13486-s001.zip]

Archive with 1 entries (1 files):
- ijms-2487688-supplementary.pdf
